# Supplementary material for: Intimomedial tears of the aorta heal by smooth muscle cell–mediated fibrosis without atherosclerosis
Source: JCI Insight. 2024 Apr 9;9(9):e172437. doi: 10.1172/jci.insight.172437 (PMC11141924; doi:10.1172/jci.insight.172437)
Supplement: Supporting data values [file jciinsight-9-172437-s063.xlsx]

## Sheet: Fig 2B
Medial	Medial	Medial		Neointima	Neointima	Neointima		Wall	Wall	Wall
thickness	thickness	thickness		thickness	thickness	thickness		thickness	thickness	thickness
(μm)	(μm)	(μm)		(μm)	(μm)	(μm)		(μm)	(μm)	(μm)
Distant	Adjacent	Tear		Distant	Adjacent	Tear		Distant	Adjacent	Tear
1112.93	1159.23	476.692		18.5148	23.1302	319.943		1131.45	1182.36	796.635
734.77	623	181		22.2011	28.6074	145.676		756.966	651.609	326.671
1430.7	1576.9	832.24		97.6535	174.962	855.538		1528.4	1751.87	1687.78
1872.6	1614.1	393.43		117.353	274.046	826.75		1989.98	1888.16	1220.18
856.46	406.06	140.74		17.5167	36.1636	282.455		873.975	442.224	423.191
934.34	827.24	428.6		59.0804	95.0198	558.359		993.421	922.256	986.958
1057.9	1122.3	90.9		108.118	116.364	185.32		1166.01	1238.71	276.22
685.2	622.55	117.867		151.4	131.25	144.5		836.6	753.8	262.367
1118.22	970.311	501.055		178.334	577.489	853.834		1296.55	1547.8	1354.89

## Sheet: Fig 4B
SMMHC	SMMHC
IntDen	IntDen
Distant media	Tear neointima
155322	149544
359272	230976
101019	162290
72987.6	93615.3
215053	77769.2
201872	78896.9
149499	181975
91939.8	109587
69294.1	150983

## Sheet: Fig 4C
SMA	SMA
IntDen	IntDen
Distant media	Tear neointima
240298	451854
226023	300845
114011	309369
100293	105895
192719	106484
314789	156657
206152	269335
178332	256269
110649	251656

## Sheet: Fig 4E
Nuclei	Nuclei
density	density
(mm-2)	(mm-2)
Distant media	Tear neointima
1391.64	2624.95
966.65	1916.63
1716.64	2541.62
658.322	1699.97
916.65	3391.61
1316.64	3424.94
974.983	691.654
649.989	2299.96
249.996	1291.64

## Sheet: Fig 5B
Collagen I	Collagen I
IntDen	IntDen
Distant media	Tear neointima
346623	1.48382e+06
392707	1.61012e+06
363926	617302
358994	910655
251729	891436
228942	476992
178909	643829
637179	841539
287122	698096

## Sheet: Fig 5D 
Collagen III	Collagen III
IntDen	IntDen
Distant media	Tear neointima
587989	1.12016e+06
426435	1.52322e+06
383114	841056
585041	743657
281195	1.28796e+06
356757	488039
304504	1.57962e+06
513762	1.01981e+06
439269	901243
